# Supplementary material for: Impact of interstitial lung disease on left ventricular myocardial function
Source: PLoS One. 2024 Feb 6;19(2):e0286423. doi: 10.1371/journal.pone.0286423 (PMC10846726; doi:10.1371/journal.pone.0286423)
Supplement: S1 Data — (XLSX) [file pone.0286423.s001.xlsx]

## Sheet: 2022-08-15 Comorbidities in ILD
ID	ProgressivePhenotype	ILD_Ja_Nein	Age	Sex	Weight	Height	BMI	Smoke	Packyears	Diabetes	Hypertonia	RenalDysfunction	Dyslipidemia	Fam_Disposition_für_Lungenerkrankung	ASS	Clopidogrel_Ticagrelor_Prasugrel	APT_JA_NEIN	ACE_Hemmer_Oder_Sartan	Statin	Betablocker	Diuretikum	Calcium_Antagonisten	LABA	LAMA	Nintedanib	Pirfenidon	Inhalatives_Steroid	Orales_Steroid	TLC	TLC_qout	VC	VC_quot	RV_quot	FEV1	FEV1_quot	FEV1_VC_Spalte_2	DLCO_SB_quot	KCO_SB_quot	O2_Support	O2_Support_Amount	Pulse_pre	BreathingRate_pre	Borg_Dyspnea_pre	Borg_Exhaustion_pre	pH_pre	pCO2_pre	pO2_pre	sO2_pre	SixMin_Walk
001	1	1	83	0	72	174	23.7812	2	5	0	0	0	0	0	0	0	0	0	0	0	1	0	0	0	0	0	0	1	3.54	52	1.94	53	1.6	1.62	61	83.16	5	15	#NULL!	#NULL!	#NULL!	#NULL!	#NULL!	#NULL!	7.44	34.7	60.3	88.9	1
002	1	1	74	0	79	177	25.2163	2	60	1	1	0	0	0	0	0	0	1	0	0	0	0	0	0	0	1	0	0	4.4	62	2.53	62	1.87	2.35	78	93	2.75	0.71	#NULL!	#NULL!	#NULL!	#NULL!	#NULL!	#NULL!	7.465	31.8	69.1	94.2	1
003	1	1	77	0	70	168	24.8016	2	20	0	1	0	1	0	1	1	1	1	1	0	0	0	0	0	0	1	0	0	10.8	170	1.69	49	342	1.63	63	121.38	17	26	0	0	84	21	0	2	7.42	38.8	72.4	94.8	1
004	1	1	54	1	48	158	19.2277	2	5	0	0	0	0	0	1	0	1	0	0	0	0	0	1	1	0	0	1	1	5.32	115	2.44	87	167	1.54	62	64.6	8	11	0	0	62	20	4	0	7.44	33.3	68.5	98	1
005	1	1	62	0	80	170	27.6817	2	60	0	0	0	0	1	0	0	0	0	1	1	0	0	0	0	0	1	0	1	4.26	65	2.69	67	66	2.25	71	83.76	24	47	#NULL!	#NULL!	#NULL!	#NULL!	#NULL!	#NULL!	7.403	34.6	58.5	91.1	1
006	0	1	54	0	105	172	35.4922	0	0	1	1	0	1	0	0	1	1	0	1	1	0	1	0	0	0	0	0	1	5.31	80	2.62	262	122	2.07	59	78.98	51	79	#NULL!	#NULL!	#NULL!	#NULL!	#NULL!	#NULL!	7.448	38	69.3	94.2	1
007	0	1	59	0	122	178	38.5052	0	0	1	1	0	1	0	1	1	1	1	0	1	0	0	1	0	0	0	0	1	5.08	71	3.21	71	78	2.66	73	86.63	#NULL!	#NULL!	0	0	93	28	3	0	7.448	31	62.8	#NULL!	1
008	1	1	81	0	80	178	25.2493	0	0	0	1	0	1	0	0	0	0	1	1	0	1	1	0	0	0	1	0	0	4.19	59	1.86	47	#NULL!	1.65	58	89.03	5	12	1	3	52	28	4	4	7.417	51.3	94.1	97.4	1
009	0	1	72	0	75	163	28.2284	2	50	1	0	0	0	0	1	1	1	0	1	0	1	0	1	1	0	0	0	0	3.82	64	1.79	55	82	1.47	57	93.93	13	27	1	4	93	22	0	0	7.426	38.8	64	90	1
010	1	1	76	0	94	179	29.3374	2	20	0	0	1	1	0	0	0	0	1	1	0	1	0	1	0	1	0	0	0	4.67	65	2.51	61	78	2.03	67	81.18	29	54	0	0	73	#NULL!	0	0	7.431	30.6	57.1	#NULL!	1
011	1	1	60	0	82	180	25.3086	2	25	0	0	0	0	1	0	0	0	0	0	0	0	0	0	0	1	0	0	0	5.09	70	2.81	60	93	2.31	63	82.23	15	34	1	#NULL!	#NULL!	#NULL!	#NULL!	#NULL!	7.417	41	62.9	91.8	1
012	0	1	80	0	80	164	29.7442	0	0	0	0	0	0	0	0	0	0	0	0	0	0	0	0	0	0	0	0	1	4.35	72	2.15	70	81	1.74	73	83.9	45	66	0	0	61	20	4	4	7.441	29.9	72.1	95.2	1
013	0	1	64	0	70	183	20.9024	2	5	0	1	0	0	1	0	0	0	0	1	1	1	0	0	0	0	0	0	1	6.9	92	3.46	73	134	2.35	64	70.39	15	28	0	0	61	15	2	4	7.471	31.5	68.1	94.2	1
014	0	1	39	1	87	174	28.7356	0	0	0	1	0	0	1	0	0	0	0	0	1	1	0	0	0	0	0	0	1	4.14	73	2.42	62	129	2.05	59	84.57	48	70	0	0	53	20	2	2	7.427	38	86.7	100	1
015	0	1	64	0	84	193	22.5509	0	0	0	1	1	0	0	0	0	0	1	0	1	0	0	1	0	0	0	1	1	5.83	71	3.22	61	97	2.19	54	68.82	31	57	0	0	86	14	3	3	7.439	35.1	69.5	94	1
016	0	1	53	1	59	166	21.4109	0	0	0	1	0	0	1	0	0	0	0	0	0	1	0	0	0	0	0	0	1	2.98	58	1.64	52	72	1.24	44	78.55	15	27	0	0	80	18	2	0	7.475	43.2	58.5	90	1
017	1	1	62	1	75	178	23.6713	0	0	0	0	0	0	1	0	1	1	1	0	1	1	0	1	1	0	0	1	1	8.13	114	4.57	102	144	3	85	66.14	62	69	0	0	83	10	0.5	0	7.491	29.9	75.7	96.1	1
018	0	1	69	0	78	175	25.4694	0	0	0	0	1	1	0	0	0	0	0	1	0	0	0	1	0	0	0	1	0	6.43	93	3.27	80	122	2.56	82	78.54	71	96	0	0	64	17	0	0	7.457	30.7	68.7	95	1
019	0	1	56	1	50	167	17.9282	0	0	0	1	0	1	1	0	0	0	1	1	0	0	1	1	0	0	0	1	1	5.3	101	2.43	77	149	1.51	55	62.85	32	47	0	0	100	25	1	0	7.464	29.1	87.7	98	1
020	1	1	69	1	75	167	26.8923	0	0	0	0	0	0	0	0	0	0	0	1	1	1	0	0	0	1	0	0	1	3.32	64	1.52	53	85	1.29	55	86.41	#NULL!	#NULL!	#NULL!	#NULL!	#NULL!	#NULL!	#NULL!	#NULL!	#NULL!	#NULL!	#NULL!	#NULL!	1
021	1	1	81	1	64.4	165	23.6547	2	60	0	0	0	1	1	0	0	0	0	1	0	0	0	0	0	1	0	0	0	2.1	41	1.86	75	11	1.62	82	87.17	41	75	0	0	88	24	2	4	7.409	36.2	67.8	93.7	1
022	1	1	74	0	90	182	27.1706	2	20	0	0	0	1	0	0	0	0	0	1	0	0	0	1	0	1	0	0	0	8.25	111	5.41	123	102	4.36	136	80.58	11	14	0	0	58	17	0	0	7.448	36.3	70.8	95	1
023	0	1	59	1	86	159	34.0176	2	15	0	0	0	1	1	1	0	1	0	1	0	0	0	1	1	0	0	0	1	4.06	86	2.51	93	85	2.06	86	88.18	58	74	0	0	77	24	0	5	7.429	35	88.1	97	1
024	1	1	69	0	118	186	34.108	2	30	0	0	0	0	1	0	0	0	0	0	1	1	0	1	1	0	0	1	1	6.37	82	4.01	84	87	2.69	76	68.26	19	24	1	3	57	18	2	7	7.456	30.9	47.6	81.7	1
025	1	1	67	1	85	172	28.7317	0	0	0	1	0	0	1	0	0	0	0	1	1	1	1	0	0	0	1	0	1	3.34	60	1.47	47	86	1.34	52	97.13	17	37	0	0	70	24	0	3	7.449	32	64	93	1
026	1	1	58	1	74	158	29.6427	2	30	1	1	1	1	0	1	0	1	0	1	1	1	1	1	1	0	0	0	1	4.33	93	1.61	60	152	1.11	46	71.59	11	15	1	3	87	19	2	2	7.423	38.5	60.8	94	1
027	0	1	67	1	65	164	24.1672	2	1	0	0	0	0	0	0	0	0	0	1	0	1	0	0	0	0	0	0	0	4.93	98	2.75	100	107	2.25	97	85.37	45	52	0	0	71	17	1	1	7.465	31.7	74.8	95	1
028	1	1	85	0	58	171	19.8352	2	33	1	1	1	1	0	1	0	1	1	1	1	1	1	0	0	0	0	#NULL!	0	3.46	53	1.5	44	68	1.29	51	87.61	#NULL!	#NULL!	#NULL!	#NULL!	#NULL!	#NULL!	#NULL!	#NULL!	7.41	35.4	84.3	96.8	1
029	1	1	68	1	67	161	25.8478	1	39	0	0	1	1	1	0	0	0	0	1	0	1	0	1	1	0	0	0	0	4.35	90	2.05	79	115	1.23	56	63.67	21	29	1	1	88	24	2	2	7.495	34	75.8	96	1
030	0	1	67	0	74	180	22.8395	0	0	0	0	1	0	0	0	0	0	1	0	0	1	0	0	0	0	0	0	0	5.44	75	2.51	56	113	2.15	63	85.6	38	59	0	0	87	15	4	3	7.413	38.2	82.4	100	1
031	0	1	46	1	111	168	39.3282	2	13	1	0	0	0	1	0	0	0	0	0	0	1	0	0	0	0	0	0	1	4.37	82	2.67	77	96	2.21	72	84.82	33	48	0	0	100	15	0	0	7.441	34.1	66.4	92	1
032	0	1	68	0	73	175	23.8367	0	0	0	0	0	0	1	0	0	0	0	1	0	0	0	1	0	0	0	1	1	6.96	101	3.88	94	121	2.49	79	70.39	37	48	0	0	90	15	0	0	7.47	34.2	73.9	94.6	1
033	1	1	57	0	90	183	26.8745	2	52.5	0	1	0	1	0	1	1	1	0	1	0	1	1	0	0	0	0	0	0	5.37	71	3.58	73	73	2.89	74	80.66	#NULL!	#NULL!	#NULL!	#NULL!	#NULL!	#NULL!	#NULL!	#NULL!	#NULL!	#NULL!	#NULL!	#NULL!	1
034	0	1	62	0	86	170	29.7578	1	40	0	1	0	0	0	0	0	0	0	0	0	0	0	0	0	0	0	0	1	7.12	109	4.24	106	122	3.37	106	79.65	75	83	0	0	101	18	0	#NULL!	7.473	34.7	66.6	93	1
035	1	1	60	1	87	176	28.0863	0	0	1	1	0	0	0	0	0	0	1	0	0	0	0	1	0	1	0	0	1	2.25	39	0.8	23	67	0.76	26	100	#NULL!	#NULL!	1	2	94	18	4	7	7.472	39	47.2	79	1
036	1	1	82	0	88	188	24.8981	2	6	1	1	0	1	1	0	0	0	1	1	1	1	0	0	0	0	1	0	1	7.2	90	3.3	73	130	2.6	81	#NULL!	30	45	0	0	82	24	4	5	7.494	25.6	58.9	91	1
037	1	1	67	1	119	162	45.3437	0	0	1	1	0	1	0	1	0	1	1	1	1	1	0	0	0	0	0	0	1	2.54	52	1.02	38	76	0.71	31	103	#NULL!	#NULL!	1	2.5	70	32	0	0	7.562	38.1	77.2	97	1
038	0	1	71	1	64	170	22.1453	2	50	0	0	0	0	0	0	0	0	0	1	0	0	0	0	0	0	0	0	1	6.47	119	2.9	99	161	2.08	87	71.71	54	65	0	0	66	16	0	0	7.475	30.8	85.3	98	1
039	1	1	47	1	99	156	40.6805	0	0	0	1	0	0	1	0	0	0	0	0	0	1	0	1	0	0	0	1	1	3.47	77	2.02	71	92	1.68	65	82.81	41	49	0	0	93	16	0.5	0	7.491	34.2	76.2	95.8	1
040	1	1	82	0	69	173	23.0546	2	5	1	0	0	0	0	0	0	0	0	1	1	0	0	0	0	0	1	0	1	5.31	79	2.42	67	102	2.14	81	98.69	34	55	0	0	51	18	0	2	7.479	29.5	78.9	94	1
041	1	1	84	0	78.5	174	25.9281	2	40	0	1	1	0	0	0	0	0	0	1	0	0	1	0	0	1	0	0	1	5.86	86	3.36	93	86	2.72	104	80.95	30	45	0	0	63	20	2	2	7.433	28.2	71.7	98	1
042	1	1	58	0	70	189	19.5963	2	30	0	0	0	0	0	0	0	0	0	1	0	0	0	1	0	1	0	1	0	4.99	62	3.29	63	67	2.63	63	83.25	21	41	0	0	60	24	1	0	7.429	38.9	70.6	94	1
043	1	1	73	1	53	167	19.0039	0	0	0	0	0	0	0	1	0	1	0	0	0	1	0	1	0	0	0	1	1	7.28	139	2.88	105	201	1.67	75	67.28	71	73	0	0	68	15	0	0	7.443	36.4	79.8	98	1
044	1	1	44	1	61	168	21.6128	0	0	0	0	1	0	0	0	0	0	0	0	0	0	0	1	1	0	0	1	1	6.11	115	1.41	40	270	1.05	34	74.41	20	39	1	1.5	127	20	5	8	7.441	37	84.9	97	1
045	1	1	72	0	58	173	19.3792	0	0	0	0	0	0	0	0	0	0	0	0	0	1	0	0	0	0	0	0	0	5.22	77	2.75	71	94	2.28	78	83.33	9	16	1	4	64	24	3	3	7.445	31.8	54	82	1
046	0	1	76	0	59	175	19.2653	0	0	0	0	0	0	0	0	0	0	0	0	1	1	0	0	0	0	0	0	1	7.26	105	3.39	87	142	2.25	78	88	55	83	0	0	92	20	1	0	7.451	25.8	64.5	92.3	1
047	1	1	59	1	89	173	29.737	1	15	0	1	0	0	0	1	1	1	1	1	1	1	0	0	0	0	0	0	1	4.25	75	2.97	88	62	2.63	92	88.63	#NULL!	#NULL!	#NULL!	#NULL!	#NULL!	#NULL!	#NULL!	#NULL!	#NULL!	#NULL!	#NULL!	#NULL!	1
048	0	1	56	0	92	176	29.7004	2	30	1	1	0	1	0	1	1	1	1	1	1	1	0	1	0	0	0	1	1	4.24	61	3	66	53	2.42	66	87.36	63	89	0	0	93	18	2	2	7.567	28.5	85.2	96	1
049	0	1	55	1	130	168	46.0601	2	4	0	0	0	0	0	0	0	0	0	0	0	0	0	0	0	0	0	0	0	4.79	90	3.13	97	87	2.64	93	85.2	59	68	0	0	69	16	3	2	7.455	29.3	74.7	95	1
050	1	1	79	0	109	185	31.8481	2	25	0	0	0	0	0	0	0	0	1	0	0	0	0	0	0	1	0	0	0	5.26	68	2.61	59	90	2.05	65	81.03	26	52	0	0	87	24	1	1	7.439	29.3	63.6	93	1
051	0	1	64	0	89	180	27.4691	0	0	0	1	0	0	0	0	0	0	1	0	1	1	0	0	0	0	0	0	1	7	96	3.51	77	138	2.47	70	70.58	38	53	#NULL!	#NULL!	#NULL!	#NULL!	#NULL!	#NULL!	#NULL!	#NULL!	#NULL!	#NULL!	1
052	0	1	59	0	94	175	30.6939	2	24	0	1	0	1	0	1	0	1	1	1	1	1	1	0	0	0	0	0	0	5.97	86	3.65	83	98	2.66	76	80.34	60	77	0	0	73	24	0	0	7.455	36.1	85.2	98	1
053	1	1	69	0	72	169	25.2092	2	1	1	0	0	0	0	0	0	0	0	0	0	0	0	0	0	1	0	0	0	4.31	67	2.4	65	76	2.33	80	96.95	37	61	0	0	97	20	3	3	7.502	30.3	88.8	97	1
054	0	1	63	1	84	158	33.6485	1	80	0	0	1	1	0	0	0	0	0	0	0	0	0	0	0	0	0	0	1	3.88	84	2.02	79	100	1.71	76	84.74	30	39	1	2	89	20	3	3	7.409	33	65.6	98	1
055	0	1	41	0	109	176	35.1885	2	20	0	0	0	1	1	0	0	0	0	0	1	0	0	0	0	0	0	0	1	4.02	58	2.69	55	67	2.34	57	87.57	36	76	0	0	70	17	2	2	7.44	32.9	88.2	98	1
056	1	1	52	0	80	186	23.1241	0	0	0	0	0	0	0	0	0	0	0	0	0	1	0	1	0	0	0	0	0	4.48	58	1.74	33	116	1.42	33	81.56	#NULL!	#NULL!	0	0	70	12	3	4	#NULL!	#NULL!	#NULL!	99	1
057	1	1	60	0	84	184	24.811	0	0	0	0	0	0	0	0	0	0	0	0	0	0	0	0	0	0	0	0	1	#NULL!	#NULL!	#NULL!	#NULL!	#NULL!	3.12	81	72.46	16	22	1	3	87	26	0	0	7.392	27.9	47.8	93	1
058	1	1	78	0	67	175	21.8776	2	10	0	1	0	1	0	1	0	1	0	0	1	0	0	0	0	1	0	0	1	6.44	93	2.58	67	139	2.3	82	90.5	23	42	1	3	68	20	0.5	2	7.448	36	91	97	1
059	1	1	64	0	77	179	24.0317	0	0	1	0	0	1	0	1	0	1	0	1	1	0	0	0	0	1	0	0	0	3.97	54	3.18	69	31	2.66	75	83.63	31	56	1	2	#NULL!	#NULL!	#NULL!	#NULL!	#NULL!	#NULL!	#NULL!	#NULL!	#NULL!
060	0	1	61	1	60	168	21.2585	0	0	0	1	0	0	1	0	0	0	0	1	0	1	0	1	0	0	0	0	1	3.71	70	1.67	54	101	1.44	55	86.86	21	37	0	0	84	21	0	0	#NULL!	#NULL!	#NULL!	100	1
061	1	1	78	0	98	176	31.6374	0	0	0	1	0	1	0	0	0	0	1	0	1	0	0	0	0	1	0	0	0	4.46	64	2.96	76	54	2.72	96	92.07	45	75	0	0	74	16	0	3	7.475	33.2	78.3	93	1
062	1	1	82	0	74	173	24.7252	2	10	0	1	0	1	0	1	1	1	1	1	1	0	0	0	0	1	0	0	0	6.55	97	3.8	105	97	3.09	117	81.39	#NULL!	#NULL!	#NULL!	#NULL!	#NULL!	#NULL!	#NULL!	#NULL!	#NULL!	#NULL!	#NULL!	#NULL!	1
063	1	1	68	0	92	180	28.3951	2	20	0	1	0	0	1	0	1	1	1	1	0	0	1	1	0	1	0	1	0	6.82	93	4.24	95	96	3.18	94	75.05	41	52	0	0	73	16	4	1	7.418	31.4	95.2	95	1
064	0	1	33	0	65	167	23.3067	1	4	0	0	0	0	0	0	0	0	0	0	0	0	0	0	0	0	0	0	1	4.66	74	2.55	55	122	2.02	53	79.23	34	53	#NULL!	#NULL!	#NULL!	#NULL!	#NULL!	#NULL!	#NULL!	#NULL!	#NULL!	#NULL!	#NULL!
065	1	1	64	0	90	170	31.1419	2	48	0	1	0	1	1	1	0	1	0	1	1	0	0	0	1	0	0	0	0	7.68	118	2.94	74	181	2.34	76	79.63	49	57	0	0	70	20	0.5	3	7.422	31.9	76.5	93	1
066	0	1	45	1	54	165	19.8347	2	0.5	0	0	0	0	0	0	0	0	0	0	0	0	0	0	0	0	0	0	1	3.9	76	2.91	79	58	2.49	84	85.65	47	60	0	0	81	20	6	4	7.408	33.6	68.5	95	1
067	0	1	40	1	75	168	26.5731	0	0	0	0	0	0	0	0	0	0	0	0	0	0	0	0	0	0	0	1	1	4.61	87	2.19	56	139	1.72	54	78.56	48	65	0	0	98	16	1	4	7.47	34.3	75.2	98	1
068	1	1	84	1	60	150	26.6667	0	0	0	1	0	1	0	1	0	1	1	1	1	1	0	1	0	0	0	1	0	5.19	126	1.88	93	150	1.67	108	89.1	46	52	#NULL!	#NULL!	#NULL!	#NULL!	#NULL!	#NULL!	#NULL!	#NULL!	#NULL!	#NULL!	1
069	0	1	42	1	53	151	23.2446	0	0	1	0	0	1	1	0	0	0	0	1	0	0	0	1	1	0	0	1	0	4.46	107	1.71	56	191	1.18	47	69.19	35	49	0	0	70	16	2	4	7.438	33.8	67.5	96	1
070	0	1	47	1	85	175	27.7551	0	0	0	0	0	1	0	0	0	0	0	0	0	0	0	0	0	0	0	0	1	5.76	100	4.02	107	91	3.06	92	76.08	33	36	0	0	74	20	0	0	7.455	34.1	76.1	96	1
071	0	1	82	0	96	190	26.5928	1	55	0	0	0	1	1	1	0	1	1	1	1	1	0	1	1	0	0	0	0	6.55	81	3.92	88	86	3.27	101	83.39	47	68	0	0	65	20	4	4	7.428	37.8	79.8	97	1
072	1	1	68	1	43	151	18.8588	0	0	1	1	1	0	1	0	1	1	0	1	1	1	1	1	0	0	0	0	1	2.61	62	0.69	33	105	0.6	31	90.5	#NULL!	#NULL!	#NULL!	#NULL!	#NULL!	#NULL!	#NULL!	#NULL!	#NULL!	#NULL!	#NULL!	#NULL!	1
073	1	1	73	0	80	171	27.3588	2	15	1	1	0	0	0	0	0	0	0	1	0	0	0	1	0	0	0	1	1	5.32	81	2.75	74	98	2.13	75	79.46	16	26	0	0	80	20	5	5	7.472	28.4	59.3	97	1
074	0	1	28	0	43.5	160	16.9922	0	0	0	1	1	0	0	0	0	0	1	0	0	0	0	0	1	0	0	0	1	6.1	107	3.04	70	207	2.02	56	70.83	26	#NULL!	0	0	74	16	0	0	7.463	27.4	95.9	97	1
075	0	1	52	0	78	179	24.3438	0	0	0	0	0	1	0	0	0	0	0	0	0	0	0	0	0	0	0	0	1	6.09	84	3.67	76	107	2.78	71	76.93	70	91	0	0	74	20	3	3	7.592	24.8	107.9	98	1
076	0	1	59	1	66	154	27.8293	2	10	0	1	0	1	1	0	0	0	0	0	0	1	0	0	0	0	0	0	1	3.04	69	1.63	66	82	1.35	60	83.19	20	42	0	0	96	20	3	3	7.454	35.2	79.9	96	1
077	1	1	73	1	49	162	18.6709	0	0	0	0	0	0	0	0	0	0	0	0	0	0	0	0	0	0	0	0	1	4.89	100	1.74	69	150	1.34	64	79.58	9	19	0	0	77	20	2	0	7.407	33.4	73	99	1
078	0	1	40	0	98	185	28.634	1	25	0	0	0	0	1	0	0	0	0	0	1	0	0	0	1	0	0	0	1	6.68	87	4.47	81	107	3.18	69	71.16	63	82	0	0	86	15	0	0	7.417	39.1	65.8	93	1
079	0	1	40	0	90	183	26.8745	2	5	0	0	0	0	0	0	0	0	0	0	0	0	0	0	0	0	0	0	0	6.85	91	4.75	88	102	3.52	78	73.97	59	71	0	0	86	18	0	0	7.411	38.7	70.3	94	1
080	0	1	68	0	88	180	27.1605	1	60	0	0	0	1	1	1	0	1	1	1	1	1	0	0	0	0	0	0	1	8.33	114	4.93	111	129	3.62	108	75.37	29	31	0	0	83	15	0	0	7.459	31	57.5	95	1
081	0	1	53	1	72	157	29.2101	0	0	0	0	0	1	1	0	0	0	0	0	0	0	0	1	0	0	0	1	0	4.67	102	2.42	88	133	1.86	75	80.38	65	73	0	0	98	16	1	4	7.447	37.8	70.5	97	1
082	0	1	77	0	80	175	26.1224	0	0	0	1	0	0	0	0	0	0	0	0	0	0	0	0	0	0	0	0	1	6.01	87	3.48	90	92	3.14	110	100	57	72	0	0	98	20	1	1	7.456	28.9	90.6	94	1
083	0	1	80	0	68	178	21.4619	2	6	1	0	0	0	0	0	0	0	0	0	0	0	0	0	0	0	0	0	1	5.32	74	2.68	68	92	2.05	72	77.62	26	49	0	0	#NULL!	#NULL!	#NULL!	#NULL!	7.439	39.1	56.4	90.8	1
084	0	1	53	0	95	182	28.6801	2	15	0	1	0	1	1	0	0	0	1	1	0	0	0	0	0	0	0	0	0	5.8	78	4.14	83	71	3.78	94	91.27	84	111	0	0	62	20	0	0	7.43	37.5	92.5	98	1
085	0	1	66	1	80	170	27.6817	0	0	0	0	0	0	1	0	0	0	0	0	0	0	0	1	0	0	0	1	0	5.09	94	2.57	84	118	2	79	77.6	60	78	0	0	92	16	2	0	7.47	32.4	85.2	97.4	1
086	0	1	84	0	92	178	29.0367	0	0	1	1	0	1	0	1	0	1	1	1	0	1	0	1	0	0	0	1	1	4.95	69	2.69	70	77	2	73	77.82	39	72	0	0	#NULL!	#NULL!	#NULL!	#NULL!	7.423	39.3	63.6	93.4	1
087	1	1	76	0	73	176	23.5666	2	45	0	1	0	0	0	0	1	1	0	1	1	1	0	0	1	1	0	0	1	3.75	54	1.61	41	78	1.26	43	84.86	#NULL!	#NULL!	1	6	#NULL!	#NULL!	#NULL!	#NULL!	7.472	37.6	71.3	94.7	1
088	1	1	83	0	60	158	24.0346	0	0	0	1	1	0	0	0	0	0	0	1	1	1	0	0	0	0	0	0	1	2.62	47	2.32	87	11	1.9	89	81.85	42	60	#NULL!	#NULL!	#NULL!	#NULL!	#NULL!	#NULL!	#NULL!	#NULL!	#NULL!	#NULL!	1
089	1	1	60	0	78	170	26.9896	1	20	0	0	0	0	0	1	0	1	0	1	0	0	0	0	0	1	0	0	0	5.43	84	3.61	89	79	3	93	83.02	20	24	0	0	52	16	3	3	7.446	32.9	80.2	97.2	1
090	0	1	64	1	69	165	25.3444	0	0	1	1	0	1	1	0	0	0	1	1	0	0	0	0	0	0	0	0	1	4.93	97	2.67	93	113	2.25	92	87.34	37	44	0	0	72	16	0	0	7.484	31.6	91.3	98	1
091	0	1	77	0	80	183	23.8884	0	0	0	1	1	1	0	0	0	0	0	1	1	1	0	0	0	0	0	0	0	8.03	107	4.68	107	117	3.64	116	84.41	25	30	#NULL!	#NULL!	#NULL!	#NULL!	#NULL!	#NULL!	#NULL!	#NULL!	#NULL!	#NULL!	#NULL!
092	0	1	67	0	82	178	25.8806	0	0	0	1	0	0	1	1	0	1	1	0	0	0	0	0	0	0	0	0	0	5.7	80	3.7	85	78	3.04	92	83.81	38	58	0	0	106	24	0.5	1	7.481	26.8	74.6	95.6	1
093	1	1	45	0	97	190	26.8698	0	0	1	0	0	0	0	0	0	0	0	0	0	0	0	1	1	1	0	1	1	2.08	26	0.41	7	74	0.39	8	100	#NULL!	#NULL!	#NULL!	#NULL!	#NULL!	#NULL!	#NULL!	#NULL!	#NULL!	#NULL!	#NULL!	#NULL!	1
094	0	1	31	1	90	183	26.8745	1	13	0	0	0	1	0	0	0	0	1	1	1	1	0	0	0	0	0	0	1	6.7	107	4.81	107	105	3.97	97	84.32	48	49	0	0	#NULL!	#NULL!	#NULL!	#NULL!	7.43	29.8	90.9	97.6	1
095	1	1	62	0	93	189	26.0351	1	80	0	0	0	0	#NULL!	1	0	1	0	1	1	0	0	1	1	0	0	0	1	2.92	36	1.65	32	49	1.49	37	90.21	3	7	1	6	#NULL!	#NULL!	#NULL!	#NULL!	7.52	27.9	37	66.4	1
096	0	1	79	1	47	154	19.8178	0	0	0	1	0	0	0	0	0	0	0	0	0	0	0	0	0	0	0	0	0	4.52	103	1.74	87	135	1.29	75	85.05	36	52	0	0	#NULL!	#NULL!	#NULL!	#NULL!	#NULL!	#NULL!	#NULL!	#NULL!	#NULL!
097	0	1	47	0	105	192	28.4831	2	30	0	0	0	0	0	0	0	0	0	0	0	0	0	0	0	0	0	0	1	6.51	79	4.28	75	96	3.55	75	85.39	43	63	0	0	#NULL!	#NULL!	#NULL!	#NULL!	7.464	34.5	75.8	95.5	1
098	1	1	65	0	88	185	25.7122	2	5	0	1	0	1	0	0	0	0	1	0	0	0	0	0	0	0	0	0	1	4.75	62	2.82	59	73	2.4	65	87.33	38	72	0	0	56	20	0	0	7.41	38	75	98	1
099	1	1	63	1	69.5	156	28.5585	2	2.5	0	0	0	0	0	0	0	0	0	1	0	0	0	0	1	0	1	1	1	2.32	52	1.1	45	67	1.1	51	100	13	27	0	0	#NULL!	#NULL!	#NULL!	#NULL!	7.442	41.2	52.8	#NULL!	3
K-1	2	0	65	1	89	174	29.3962	2	12	1	1	0	1	1	0	0	0	1	1	1	1	0	0	0	0	0	0	0	5.7	100	3.25	99	112	2.85	105	91.76	63	73	0	0	71	16	1	0	7.447	40	64.1	92.5	1
K-2	2	0	76	1	72	168	25.5102	2	8	0	0	0	0	0	0	0	0	0	0	0	0	0	0	0	0	0	0	0	6.04	114	2.4	88	161	1.94	89	84.14	69	90	0	0	75	16	0	0	7.431	31.8	79.4	96	1
K-4	2	0	60	1	71	169	24.8591	2	6	0	1	0	0	1	0	0	0	1	0	0	1	0	0	0	0	0	0	0	6.75	126	3.79	120	147	3.02	112	89.36	59	54	0	0	83	16	0	1	7.466	35.9	77.8	97	1
K-5	2	0	76	1	70	170	24.2215	0	0	0	0	0	0	0	1	0	1	0	1	1	0	0	0	0	0	0	0	1	3.5	64	2.41	85	47	1.95	87	81.07	85	80	0	0	#NULL!	#NULL!	#NULL!	#NULL!	#NULL!	#NULL!	#NULL!	#NULL!	3
K-6	2	0	80	1	51	174	16.845	0	0	0	1	0	1	0	0	0	0	1	0	1	0	0	0	0	0	0	0	0	#NULL!	#NULL!	#NULL!	#NULL!	#NULL!	#NULL!	#NULL!	#NULL!	#NULL!	#NULL!	0	0	#NULL!	#NULL!	#NULL!	#NULL!	#NULL!	#NULL!	#NULL!	#NULL!	3
K-7	2	0	88	1	84	160	32.8125	0	0	1	1	0	0	0	0	0	0	1	1	1	0	1	0	0	0	0	0	0	#NULL!	#NULL!	#NULL!	#NULL!	#NULL!	#NULL!	#NULL!	#NULL!	#NULL!	#NULL!	0	0	#NULL!	#NULL!	#NULL!	#NULL!	#NULL!	#NULL!	#NULL!	#NULL!	3
K-8	2	0	66	1	59	179	18.4139	0	0	0	1	0	1	0	0	0	0	0	0	1	0	0	0	0	0	0	0	0	5.41	90	2.95	85	107	2.29	80	81.92	61	91	0	0	60	22	0	0	7.427	38.2	77.1	97	1
K-9	2	0	58	1	89	174	29.3962	2	3	0	1	0	1	0	1	0	1	1	0	0	0	0	0	0	0	0	0	0	6.22	109	3.77	110	118	3.04	103	80.67	57	61	0	0	87	15	0	0	7.431	38	67.1	98	1
K-10	2	0	50	1	73	166	26.4915	2	3	0	1	0	0	0	0	0	0	1	0	0	0	0	0	0	0	0	0	0	6.36	123	3.9	120	136	3.15	109	80.74	79	77	0	0	100	24	1	0	7.443	29.8	88.3	98	1
K-11	2	0	57	0	82	170	28.3737	2	5	0	1	0	0	0	1	0	1	1	0	0	0	0	0	0	0	0	0	0	6.1	94	3.72	90	106	3.09	93	85.75	87	101	0	0	78	16	0	0	7.426	36.8	70.8	99	1
K-12	2	0	59	1	88	175	28.7347	2	20	0	1	0	0	1	0	0	0	0	0	1	0	0	0	0	0	0	0	0	5.66	98	3.09	89	122	2.63	90	85.62	64	69	0	0	62	12	0	0	7.431	37.1	74.1	95	1
K-13	2	0	51	1	66	176	21.3068	2	10	0	0	0	0	0	0	0	0	0	0	0	0	0	0	0	0	0	0	0	6.77	116	3.9	105	143	3.53	109	91.85	67	67	0	0	64	15	0	2	7.484	30.2	90.9	99	1
K-14	2	0	42	0	96	174	31.7083	0	0	0	0	0	0	1	0	0	0	0	0	0	0	0	0	0	0	0	0	0	7.3	107	5.39	113	97	4.66	118	89.58	104	99	0	0	77	12	0	1	7.479	30.7	87.4	98	1
K-15	2	0	77	1	74	153	31.6118	0	0	0	1	0	1	0	1	0	1	0	1	0	1	1	0	0	0	0	0	0	5	116	1.49	75	175	1.47	84	98.26	#NULL!	#NULL!	0	0	70	20	2	3	7.444	33.9	83.4	96	1
K-16	2	0	44	0	100	176	32.2831	0	0	0	0	0	1	0	0	0	0	0	0	0	0	0	0	0	0	0	0	0	5.88	84	3.68	76	107	2.97	74	89.64	68	105	0	0	72	16	0	0	7.462	32.2	78.3	96	1
K-17	2	0	66	0	85	172	28.7317	2	5	1	1	0	1	0	1	0	1	1	1	0	0	0	0	0	0	0	0	0	7.07	106	3.88	97	129	3.29	106	92.01	83	94	0	0	78	12	0	0	7.411	33.1	88.1	93	1
K-18	2	0	62	1	75	170	25.9516	0	0	0	0	0	0	0	0	0	0	0	0	0	0	0	0	0	0	0	0	0	6.18	114	2.89	92	159	2.53	94	88	64	80	0	0	67	12	1	1	7.469	31.8	81.6	97	1
K-19	2	0	73	0	77	180	23.7654	2	2	0	0	0	1	0	1	0	1	0	0	0	0	0	0	0	0	0	0	0	9.05	124	4.87	114	153	3.2	101	73.53	67	74	0	0	64	12	0	0	7.395	37.3	69.6	98	1
K-20	2	0	66	0	112	186	32.3737	2	60	0	1	0	1	0	0	0	0	1	1	1	0	1	0	0	0	0	0	0	6.6	85	3.69	76	110	2.82	76	77.74	52	73	0	0	57	20	2	2	7.382	38.1	66.1	96	1
K-21	2	0	65	1	61	167	21.8724	0	0	0	0	0	0	0	0	0	0	0	0	0	0	0	0	0	0	0	0	0	6.29	120	3.8	129	121	3.1	125	81.69	85	81	0	0	84	12	0	0	7.455	35.1	77.4	98	1
K-22	2	0	54	0	105	186	30.3503	2	8	0	0	0	0	0	0	0	0	0	0	0	0	0	0	0	0	0	0	0	8.43	108	4.95	96	145	3.97	95	83.54	84	91	0	0	56	12	0	0	7.491	26	85.7	97	1
K-23	2	0	55	0	130	186	37.5766	2	3	0	1	1	0	1	0	0	0	0	0	1	0	0	0	0	0	0	0	0	6.82	88	3.99	77	117	3.45	83	88.59	81	113	0	0	55	12	2	9	7.454	32.8	81.3	95	1
K-24	2	0	70	0	108	186	31.2175	2	3	0	1	0	0	0	0	0	0	0	0	0	0	0	0	0	0	0	0	0	5.51	85	3.09	83	98	2.85	98	92.36	65	88	0	0	71	16	0	0	7.414	36	75.1	97	1
K-25	2	0	47	0	83	180	25.6173	0	0	0	0	0	0	0	0	0	0	0	0	0	0	0	0	0	0	0	0	0	8.17	112	5.56	111	121	4.24	103	77.42	78	77	0	0	63	12	1	1	7.489	30.6	95.6	98	1
K-26	2	0	51	1	64	175	20.898	0	0	0	0	0	0	1	0	0	0	0	0	0	0	0	0	0	0	0	0	0	6.54	113	4.05	111	125	3.02	95	78.09	59	58	0	0	73	13	1	1	7.441	35.4	81.2	98	1
K-27	2	0	60	1	57	160	22.2656	2	10	0	0	0	0	0	0	0	0	0	0	0	0	0	0	0	0	0	0	0	6.48	136	3.77	138	146	3.16	131	83.89	54	50	0	0	83	12	0	0	7.46	31.6	95.3	96	1
K-28	2	0	69	1	72	163	27.0993	1	30	0	0	0	0	0	0	0	0	0	0	0	0	0	0	0	0	0	0	0	4.56	91.7	2.3	86.6	109.7	1.8	85.4	78.37	55.9	72.9	0	0	#NULL!	#NULL!	#NULL!	#NULL!	#NULL!	#NULL!	#NULL!	#NULL!	#NULL!
K-29	2	0	68	0	83	173	27.7323	2	120	0	1	0	0	0	0	0	0	0	0	0	0	0	0	0	0	0	0	0	6.21	92.1	3.5	87.5	107.2	2.61	87.7	78.35	85.6	#NULL!	0	0	#NULL!	#NULL!	#NULL!	#NULL!	#NULL!	#NULL!	#NULL!	#NULL!	#NULL!
K-30	2	0	63	0	108	176	34.8657	2	40	0	1	0	0	0	0	0	0	0	0	0	0	0	0	0	0	0	0	0	6.69	95.8	4.39	101.6	93.4	3.65	112.3	83.18	92.8	#NULL!	0	0	#NULL!	#NULL!	#NULL!	#NULL!	#NULL!	#NULL!	#NULL!	#NULL!	#NULL!
K-31	2	0	58	1	60	162	22.8624	2	10	0	0	0	0	0	0	0	0	0	0	0	0	0	0	0	0	0	0	0	4.13	84.2	2.66	92.6	78.5	2.21	94.1	87.38	65.6	#NULL!	0	0	#NULL!	#NULL!	#NULL!	#NULL!	#NULL!	#NULL!	#NULL!	#NULL!	#NULL!
K-32	2	0	62	0	109	191	29.8786	2	25	0	0	0	0	1	0	0	0	0	0	0	0	0	0	0	0	0	0	0	8.61	105.3	5.1	96.8	133.3	4.05	103.3	80.86	77.5	#NULL!	0	0	#NULL!	#NULL!	#NULL!	#NULL!	#NULL!	#NULL!	#NULL!	#NULL!	#NULL!
K-33	2	0	60	1	60	160	23.4375	2	5	0	0	0	0	0	0	0	0	0	0	0	0	0	0	0	0	0	0	0	5.83	122.1	3.41	125.6	129.3	2.68	122	80.24	91	#NULL!	0	0	#NULL!	#NULL!	#NULL!	#NULL!	#NULL!	#NULL!	#NULL!	#NULL!	#NULL!
K-34	2	0	63	1	61	165	22.4059	2	30	0	0	0	0	0	0	0	0	0	0	0	0	0	0	0	0	0	0	0	5.77	113	2.85	98.4	146.1	2.53	107.8	88.57	65.2	#NULL!	0	0	#NULL!	#NULL!	#NULL!	#NULL!	#NULL!	#NULL!	#NULL!	#NULL!	#NULL!
[truncated: 47 more columns]
